# Supplementary material for: Barriers to Accessing Cervical Cancer Screening and Treatment in the Amazon Region—A Systematic Review
Source: J Clin Med. 2026 Feb 3;15(3):1206. doi: 10.3390/jcm15031206 (PMC12897790; doi:10.3390/jcm15031206)
Supplement: Supplementary file 1 [file jcm-15-01206-s001.zip]

Archive with 2 entries (2 files):
- TableS1_PRISMA2020Checklist.pdf
- TableS2_CompleteExtractedDataforAllVariablesfromtheIncludedStudies.xlsx
