# Supplementary material for: Barriers to Accessing Cervical Cancer Screening and Treatment in the Amazon Region—A Systematic Review
Source: J Clin Med. 2026 Feb 3;15(3):1206. doi: 10.3390/jcm15031206 (PMC12897790; doi:10.3390/jcm15031206)
Supplement: Supplementary file 1 [file jcm-15-01206-s001.zip › TableS2_CompleteExtractedDataforAllVariablesfromtheIncludedStudies.xlsx]

## Sheet: Resumo
Table S2 - Complete Extracted Data for All Variables from the Included Studies.
Study, First Author, Country, Year Published	Title	Setting of data source	Amazon Context	Objective	Design of the Study	Data collection tools	Population / Participants	Type of Service (screening / treatment / both)	Screening Method	Type of Treatment	Barriers	Facilitators	Limitations	Conclusions
Study 1 Borges MF Brazil, 2012 [24]	Prevalence of uterine cervical cancer testing in Rio Branco, Acre State, Brazil, and factors associated with non-participation in screening	Household interviews	Urban areas of Rio Branco, a city in the Brazilian Amazon, marked by geographic scattering, socioeconomic vulnerabilities and limited access to and research on cervical cancer screening coverage.	To determine the self-reported prevalence of uterine cervical cancer testing in Rio Branco, Acre State, Brazil, and to analyze factors associated with non-participation in screening.	Cross-sectional study	Structured questionnaire, adapted from the Brazilian Household Survey on Risk Behaviors and Noncommunicable Diseases.	772 women, aged between 18 and 69 years old	Screening	Papanicolau	NA	Socioeconomic: Age < 25 years (Adjusted PR = 3.19; 95% CI: 2.23–4.57), age 60–69 years (Adjusted PR = 2.05; 95% CI: 1.45–2.88, being single/divorced/widowed (Adjusted PR = 1.77; 95% CI: 1.22–2.58), low income (≤1 minimum wage) (Adjusted PR = 1.47; 95% CI: 1.13–1.92), low education (≤ elementary schooling) (Adjusted PR = 1.74; 95% CI: 1.37–2.20)	NA	Cross-sectional design Recall bias Information bias: self-report	Statistically significant prevalence rates for absence of screening were found in women 18-24 and 60-69 years of age, single, and with low income and low schooling, highlighting the need for greater intervention in the group of women most vulnerable to cervical cancer incidence and mortality.
Study 2 Collins, J.H Peru, 2019 [25]	A descriptive analysis of health practices, barriers to healthcare and the unmet need for cervical cancer screening in the Lower Napo River region of the Peruvian Amazon.	Household interviews	Peru’s largest and northernmost region, Loreto, is covered almost entirely by the Amazon floodplains. The port city of Iquitos, the region’s capital, is one of the least accessible cities in the world	To undertake an descriptive analysis of the health needs, healthcare practices and barriers to accessing healthcare faced by women in Lower Napo River Region, Peru, and to understand health literacy regarding cervical cancer and the need for more effective cervical cancer screening services.	Cross-sectional study	Questionnaire with women’s health questions based on internationally standardized and locally validated Demographic and Health Survey (Encuesta Demográfica y de Salud Familiar, ENDES).	121 women, aged above 15 years	Screening	Papanicolau	NA	Cultural: Women had ever heard of cervical cancer (32.7%, N = 34/116), felt they could explain what cervical cancer is (22%, N = 25/116), know routine pap smears as a preventive measure (6%, N = 7/116), fear surrounding the screening process (70.8%, N = 80/113) Organizational: Lack of access to services (53.6%, N = 60/112)	High demand: A vast majority of women expressed a need for cervical cancer screening programmes in their communities (80.2%). Limitations were addressed by implementing a proactive, educational, and participatory approach. Mitigation strategies focused on providing in-depth process explanations and ensuring a safe, culturally appropriate interview environment with continuous community dialogue.	Small sample Selection bias: unable to survey any women under the age of 21 years, likely due to these women’s schooling or employment commitments Recall bias: self report medical history	With a focus on cervical cancer, our findings show women have limited knowledge of behavioural risk factors that may contribute to development of the disease and are largely unaware of the need to undergo regular screening or to seek medical treatment for suspected cases. Barriers to undertaking screening are extensive, driven mainly by fear of the screening process and an identified lack of acce…
Study 3 Fonseca, A.J Brazil, 2015 [26]	HPV Infection and Cervical Screening in Socially Isolated Indigenous Women Inhabitants of the Amazonian Rainforest.	Basic health units, located strategically near indigenous villages in remote areas	Native women that differ by lifestyle and interaction with western society. Yanomami women are isolated deep in the Amazon with a hunter/gatherer lifestyle.	To evaluate the prevalence of cervical intraepithelial lesions and HPV in indigenous groups from the Amazon region, before the vaccination against HPV.	Cross-sectional study	Structured individual interview (collected demographic and clinical information) and gynecological examination (including speculum examination with collection of cervical cells by a phisician, using a cervical brush and wooden spatula).	664 women, between 12 a 92 years old	Screening	Cytology and HPV detection test	NA	Organizational: Aware of the results of their prior cytology (N = 22, 3.3%)	NA	Cross-sectional design: does not allow the use of temporality and causality criterion, since outcome and risk factors were measured synchronously, so bias and reverse causality could not be eliminated Information bias: most Yanomami women did not know the Christian calendar, and they informed their age based on lunar cycles, making this data relatively imprecise	Isolated endogenous Yanomami women were more likely to be HPV+ and rates increased with age. Study of HPV in isolated hunter-gather peoples suggests that long-term persistence is a characteristic of prehistoric humans and patterns reflecting decreased prevalence with age in western society represents recent change. These studies have implications for cervical cancer prevention and viral-host rela…
Study 4 González, A. Colombia, 2022 [27]	Cervical cancer screening programme attendance and compliance predictors regarding Colombia's Amazon region.	Household interviews	The Colombian Amazon is one of the country’s regions having the greatest ethnic and ecosystem variety as it borders Peru and Brazil and has high population mobility owing to its rivers’ navigability. Entering and travelling within this territory is difficult; there is little access to medical care and close to 40% of the population (mainly those living in dispersed rural and/or populated urban ce…	To identify factors involved in attendance at and compliance with a national cervical cancer screening scheme, and determine the frequency of and factors involved in attendance at and compliance with CC detection programmes regarding women living in urban and rural Amazon areas.	Qualitative and quantitative research	In-depth interviews and focus group discussions (FGDs) and a Questionnaire were evaluated by an external researcher (an expert in promotion and prevention programmes) and reviewed by the Amazon Department of Health personnel responsible for managing its sexual and reproductive health programmes.	309 women, aged ≥18-year-olds or older, having an active sexual life, and having resided in the target community for at least one year	Screening	Papanicolau	NA	Geographic: Women living in rural areas had a lower probability (aOR 0.43: 0.24–0.79 95%CI; p = 0.006) of adhering to cervical cancer prevention and promotion programmes	Screening programme attendance was positively associated with first intercourse after becoming 20 years-old (aOR: 3.87; 1.03–9.50 95%CI; p = 0.045), frequent contraceptive use (aOR: 3.11; 1.16–8.33 95%CI; p = 0.023), awareness of the age to participate in P&P programmes (aOR: 2.69; 1.08–6.68 95%CI; p = 0.032), awareness of cytology’s usefulness in identifying cervical abnormalities (aOR: 2.43; 1.…	Population selection bias: the target population lived in scattered jungle/tropical forest communities with difficult access Overestimation bias: as periodic cervical cytology is socially expected behaviour it could have led to overestimation by the women being interviewed Recall bias: self-reported data was used during data follow-up/analysis Small population	This study’s findings suggested the need for including novel strategies in screening programmes which will promote CC promotion and prevention activities going beyond hospital outpatient attendance to reach the most remote or widely scattered communities, having the same guarantees regarding access, opportunity and quality. Including education-related activities and stimulating the population’s a…
Study 5 Mariño, J.M. Brazil, 2025 [28]	Facilitators and barriers to the Papanicolaou test on women in countryside of Amazonas.	Primary Health Care Units	The municipality of Coari is located in the central region of the state of Amazonas, along the middle stretch of the Solimões River. It is 363 km from the capital, Manaus, and can be accessed by boat (river route) or aircraft (air route).	The objective of this study was to identify the facilitators and barriers to undergoing a Papanicolaou test among women in small towns of Amazonas.	Qualitative / The study report was prepared in compliance with the COnsolidated criteria for REporting Qualitative studies	Semi-structured interview and through a focus group technique (FG). The FGT followed a semi-structured method, using a previously outlined topic guide, consisting of scripts containing the meeting objectives and the triggering questions necessary to achieve them.	37 women residing in the city of Coari (urban and riverside areas), aged between 18 and 64 years old and registered with the Family Health Strategy of the municipality of Coari (PHCU Enedino Monteiro - Pera and PHCU Enedino Monteiro - Ribeirinha). Women with a previous diagnosis of CC and a history of hysterectomy were excluded.	Screening	Papanicolau	NA	Organizational: Lack of forms, delay in delivering test results Geographic: Geographical difficulties, such as leaving Riverside communities to receive care Cultural: Lack of information about the test, Difficulty managing time, restrictions imposed by husbands, shame, fear, fatalism Health system related: Shortage of professionals Socioeconomics: Financial difficulties	Facilitators for undergoing the preventive exam included: access to health services, availability of the test at river-based health units, invitation from a health professional and living in an urban area.	Social Desirability Bias: in the focus groups, participants may have felt pressured to agree or not express opposing opinions due to the influence of other participants Selection bias: the study participants were recruited through selection from health care users, which may have contributed to inaccuracies in identifying the specific needs of women with greater difficulty accessing healthcare ser…	The main barriers affecting screening adherence rates were institutional, individual and psycho-emotional aspects. Structural actions related to health service management and educational actions aimed at prevention and health promotion may improve the effectiveness of screening programs.
Study 6 Morse, R.M. Peru, 2023 [29]	“Day or night, no matter what, I will go”: Women’s perspectives on challenges with follow-up care after cervical cancer screening in Iquitos, Peru: a qualitative study	Primary care facilities	This study took place in the MRIS (Micro Red Iquitos-Sur) network, the largest public health network of Loreto, located in the Peruvian Amazon.	To explore the factors associated with loss to follow-up among women with abnormal cervical cancer screening results in Iquitos, Peru from women’s perspectives.	Qualitative	In-depth interviews with a semi-structured questionnaire. Interview transcripts were thematically analyzed inductively, and the codes were then categorized using the Health Care Access Barriers Model for presentation of results.	20 screen-positive women who were referred for follow-up care but for whom evidence of follow-up was not found	Screening	Papanicolau	NA	Socioeconomics: Out-of-pocket payments, Costs related to travel or missing days of work Organizational: Poor communication by healthcare staff, Challenges with scheduling appointments, Long wait times, Multi-step care processes Cultural: Lack of awareness of HPV/cervical cancer, Lack of understanding of screening, follow-up and treatment procedures, patients’ anticipation of challenges with seeki…	High motivation to complete the continuum of care, providers facilitating creative work-arounds for improved access to care.	Information bias: lack of documented completion of care Qualitative study design	The challenges elucidated demonstrate the complexity of implementing a successful cervical cancer prevention program and indicate a need for any such program to consider the perspectives of women to improve follow-up after a positive screening test.
Study 7 Prado, P.R. Brazil, 2014 [30]	Clinical and evolving features of women diagnosed with precancerous cervical lesions, screened and treated in the Amazon region of Brazil	Public health centers	Rio Branco, a city in the Brazilian Amazon	To determine the epidemiological profile of women who were cytologically diagnosed with cervical intraepithelial lesions from 2007 to 2008 and subsequently treated in the public health system of Rio Branco, and to evaluate these patients for the two years following any treatment performed, taking into account behavior-outcome relationships and factors associated with the recurrence of cervical in…	Retrospective cohort	Data from the Cervical Cancer Information System (Sistema de Informação do Câncer de Colo do Útero – SISCOLO) , from the Acre Cancer Control Center (Centro de Controle Oncológico do Acre – Cecon) and from the Medical records of basic health units were. Data were extracted using a standardized form that had been specifically designed for this purpose.	237 women had precancerous lesions and underwent treatment, constituting the studied cohort	Treatment	NA	Lesion removed (by LEEP, biopsy, or cold-knife conization)	Socioeconomics: Women who were not in a stable relationship (L-R p-value = 0,025), having more than five pregnancies (52.9%, L-R p-value = 0,005)	Being in a stable relationship was protective against treatment failure ( HR of 0.47 (95%CI: 0.24-0.89); this protection was independent of age, marital status, and number of pregnancies.	Not mentioned	These findings reinforce the need to implement socio-educational interventions that address cervical cancer risk factors in women from Rio Branco, including lectures and other educational activities that emphasize the influence of the number of pregnancies, age of first sexual intercourse, having a stable sexual partner, smoking, and preventive exams.
Study 8 Sarmiento-Medina, M.I. Colombia, 2024 [31]	Experiences of a group of indigenous women from the Colombian Amazon with cervical cancer prevention screening. Qualitative study in the context of participatory research to reduce inequalities.	Household interviews	The Paujil reserve is situated in the Department of Guainía, within the Colombian Amazon, is home to a significant indigenous population comprising various ethnicities and origins. While there is no precise record of the population count, estimates from 2018, when the project commenced, suggested around 4000 individuals from 12 different ethnic groups.	investigates the experiences, perceptions, and attitudes regarding the screening of indigenous women in a region of the Colombian Amazon during a cervical cancer prevention initiative facilitated by community participation.	Qualitative	Interviews conducted within the theoretical framework of phenomenology, which seeks to grasp the essence of a phenomenon through direct experience. A semi-structured interview was conducted with the selected participants. The interview questions were discussed and validated with leaders of the Participatory Action Research (PAR) research group to ensure clarity and understanding, both in Spanish …	34 women aged between 19 and 50 years.	Screening	Cytology	NA	Organizational: Challenges related to appointment scheduling Cultural: Misinformation, feelings of shame, fear, and distrust towards health services	Factors such as support from family and community networks, respectful treatment, ease of scheduling appointments, the presence of female healthcare professionals, and involvement of leaders fluent in indigenous languages were identified as positive facilitators of screening acceptance.	Language Selection Bias: exclusion of women who were not fluent in Spanish Sampling Bias: non-random selection Social Desirability Bias: participants may have felt apprehensive or embarrassed about providing candid responses due to the interviewer's affiliation with the research team	Understanding the factors that influence access to screening is crucial for reducing inequalities in service delivery for indigenous women. The involvement of trained leaders who can identify these factors and motivate women can have a positive impact on the acceptance and guidance of cervical cancer prevention programs.
Study 9 Silva, D.C.B. Brazil, 20222[32]	Barriers to Access the Pap Smear Test for Cervical Cancer Screening in Rural Riverside Populations Covered by a Fluvial Primary Healthcare Team in the Amazon	Household interviews	Carried out in 38 rural riverside locations along the Rio Negro River from the rural area of Manaus to the municipality of Novo Airão, Amazonas, Brazil, covered by a fluvial primary healthcare team.	To identify the factors associated with not undergoing the cervical cancer screening test in rural riverside populations in the Amazon.	Cross-sectional	Structured questionnaire containing seven themes developed in the Research Electronic Data Capture (REDCap) software and analysis of administrative records of Pap smears performed in the territory	221 women aged 18–59 years, and women under the age of 18 who had children under the age of two years or were pregnant.	Screening	Papanicolau	NA	Socioeconomics: Multiparity (OR = 0.76 (95%CI = 0.64–0.90)), occupation in domestic activities (OR = 0.31 (95%CI = 0.11–0.89) Organizational: lack of knowledge of the healthcare unit responsible for the service (OR = 0.18 (95%CI = 0.04–0.97)	Protagonism of community health workers, who are in permanent contact with the population, in contrast to the itinerant work of the rest of FHT (fluvial health teams). The CHW, who are members of the community, are key to offering preventive care for cervical cancer, as they have intra- and inter-family ties that favor longitudinal care and reduce access barriers.	Cross-sectional design Measurement Bias: difficulty in linking data from administrative records with the data obtained in the survey Information bias: self-report	Although a good performance of the fluvial health teams was identified, with a satisfactory coverage of cervical cancer screening in the studied population, the findings showed that there are barriers for women in rural riverside locations to access the screening test, including organizational barriers. The results also suggest that healthcare teams face difficulties in adequately managed care, w…
Study 10 Souza, L.R. Brazil, 2025 [33]	Delays in Cervical Cancer Treatment Initiation and Associated Factors in a Hospital-Based Cohort in the Brazilian Western Amazon	Hospital units authorized to provide oncological care	State of Acre, in the Western Brazilian Amazon	To estimate the prevalence of delay in cervical cancer treatment initiation and associated factors in women diagnosed and treated in Rio Branco-Acre between 2012 and 2017.	Cross-sectional	Data were extracted from physical medical records by a trained nurse, with a standardized form developed for this purpose.	403 women with cervical cancer treated from 2012 to 2017 in all hospital units authorized to provide oncological care in the city of Rio Branco, Acre. Exclusion criteria were women whose treatment protocol was defined and implemented outside Rio Branco, who presented tumors other than epithelial, those who had neoplasms in a second primary site, pregnant women who waited until the end of pregnanc…	Treatment	Radiotherapy, chemotherapy and surgery (hysterectomy)		Socioeconomics: age > 40 years (PR = 1.75 IC95% = 1.26 – 2.42 p < 0.05) Health System-related: waiting >30 days for specialist consultation (PR = 2.94, IC95% = 2.27 – 3.81, p < 0.05)	Estadiamento avançado (IIIB–IVA) (PR = 0.51, IC95% = 0.35 – 0.76, p < 0.05) was negatively associated with delayed treatment initiation.	Retrospective studies design: data collection from medical records) Information bias: basic information of the patients as socioeconomic conditions, lack of knowledge of the clinical condition, geographical limitations, screening history of these women	Delay in cervical cancer treatment initiation in Acre was shorter than in other regions of the country. Age >40 years, waiting >30 days for a specialist consultation were positively associated with delay, while advanced stages were inversely associated.
Study 11 Torres, K.L. Brazil, 2021 [34]	Moving towards a strategy to accelerate cervical cancer elimination in a high-burden city-Lessons learned from the Amazon city of Manaus, Brazil	Data pertaining to cervical cancer prevention activities within the Manaus SUS public health records were obtained for 2019 and 2020.	Manaus is the capital city of Amazonas State in northern Brazil, with a total area of 11,401 km2, most of which is rural (96.3%).	To better understand the reasons for the sustained high cervical cancer burden in Manaus we analyzed vaccination coverage plus two critical program components identified in Brazilian National Cervical Cancer Screening Guidelines: screening coverage, follow-up colposcopy and treatment, during 2019. We aim to inform potential programmatic areas of improvement for the cervical cancer prevention prog…	Cross-sectional	Data pertaining to cervical cancer prevention activities within the Manaus SUS public health records were obtained for 2019 and 2020.	72,230 screening cytology tests were collected among women aged 25–64.	Screening	Papanicolau	NA	Geographic: Live in larger neighborhoods (Pearson's r = –0.39; p = 0.005), live in South and West zones (zones with a Lower number of Basic Health Units per capita) (p<.0001)	Breast and Cervical Cancer Awareness Campaign (“Pink October”) increased participation of under-screened women. Community health agents (primary care structure of the SUS) are capable of enabling active outreach and improving access when adequately supported.	Information bias: inability to collect complete data at the woman-level regarding screening tests, or follow-up activities	in order to reduce incidence and mortality due to cervical cancer in Manaus, Amazonia region, and high-burden cities world-wide, public health system should assure high vaccination coverage through school-based or similar programs. Until the first cohort of vaccinated girls age past the peak of cervical cancer, secondary prevention will be needed to avert early deaths. For screening programs to b…
